# Supplementary material for: Lef1 expression in fibroblasts maintains developmental potential in adult skin to regenerate wounds
Source: eLife. 2020 Sep 29;9:e60066. doi: 10.7554/eLife.60066 (PMC7524549; doi:10.7554/eLife.60066)
Supplement: Supplementary file 3. — List of previously identified genes hypothesized to be inhibitory during hair follicle cycle (Wang et al., 2017). The list also includes the relative expression values of microarray analysis (Lin et al., 2009). [file elife-60066-supp3.xlsx]

## Sheet: ActInhiList
Gene Symbol	[P23](normalized)	[P25](normalized)	[P27](normalized)	[P29](normalized)	[P34](normalized)	[P37](normalized)	[P39](normalized)	[P41](normalized)	[P44](normalized)	Entrez Gene
Tgfbi	0.483212	0.606659	-0.446806	-1.15972	-1.43783	-0.292526	-0.594793	0.844842	1.52107	21810
Smad1	-0.236247	-0.191391	0.217662	0.0581106	0.152357	0.195249	0.204085	-0.0318278	-0.578763	17125
Sfrp1	-0.0459938	-0.621024	0.271282	0.585928	0.248845	-0.114669	0.0730193	-0.54319	-0.561262	20377
Psmb3	-0.123724	-0.227611	0.199079	0.269968	0.261902	0.0603666	0.138278	-0.378548	-0.566842	26446
Pdgfrb	0.134747	0.292454	-0.318144	-0.544659	-0.647648	-0.0275337	-0.515472	0.677615	0.942535	18596
Fzd6	-0.580883	-0.701918	-0.0644525	-0.0361128	0.145864	0.0819356	0.0801463	0.229783	-0.74261	14368
Tgfb3	1.42831	1.1687	0.112358	-0.252281	-0.719667	-0.478611	-0.481638	0.389281	0.62006	21809
Fgf15	-0.289759	-0.0481305	-0.212351	0.0610234	0.113454	0.0681267	0.105637	-0.0310151	0.113014	14170
Fgf13	0.802598	0.870606	-0.166994	-0.788048	-0.938776	-0.609606	-1.01097	0.414834	1.0752	14168
Fgf13	0.333137	0.711142	-0.229424	-0.420261	-0.311417	-0.401229	-0.43383	0.214169	0.705705	14168
Fzd2	0.43942	-0.0977182	0.327728	0.0191984	-0.0112228	-0.0129	0.00183058	-0.265792	-0.447093	57265
Fzd2	0.490382	-0.0140862	0.334304	-0.0905345	-0.0104408	-0.00361443	0.0187802	-0.18522	-0.405083	57265
Fzd2	0.481209	0.343396	0.0565217	-0.331043	0.0511684	-0.0531123	-0.0744453	0.134855	-0.275529	57265
Fgfr4	0.903783	0.925238	-0.18035	-0.357801	-0.360387	0.0126966	-0.188874	0.0157515	0.679647	14186
Pdgfa	0.940633	0.914444	0.187084	-0.08273	-0.21535	-0.160174	-0.290874	-0.0166295	-0.0341148	18590
Bmp7	-0.586208	-0.580182	-0.504283	0.234785	0.344251	0.427613	0.436958	0.123513	-0.962616	12162
Wisp2	0.0137749	0.963751	-0.480341	-0.348325	-0.578102	0.04165	-0.0583937	0.830327	0.988035	22403
Pdgfc	0.0811427	0.61343	-0.620512	-0.987823	-0.89713	-0.3405	-0.136917	1.19219	1.60428	54635
Fzd4	-0.0443497	0.0230575	0.330817	-0.0586635	-0.320529	-0.212228	-0.110285	0.0938063	0.852134	14366
Nkd2	-0.60161	-0.731823	0.150845	0.593515	0.608856	0.27341	0.391715	-1.17684	-1.52965	72293
Nkd2	-0.699617	-0.697094	0.181411	0.413011	0.377836	0.18566	0.199111	-1.08019	-1.35138	72293
Bmpr2	-0.546394	-0.513779	-0.0494054	0.153743	0.494747	0.0401848	0.248672	0.141782	-0.986448	12168
Wnt6	0.299633	0.267928	0.00941896	0.0384394	-0.00910997	0.0400906	0.131256	-0.304696	-0.187422	22420
Fgf4	-0.0630568	0.112065	-0.135296	-0.156262	0.107832	0.171904	0.110754	0.0360094	0.140383	14175
Fgf4	-0.0823057	-0.0625266	-0.115861	0.137574	-0.103955	0.11887	0.18922	-0.02151	0.0246009	14175
Fzd3	0.0528661	-0.0274804	-0.0610727	-0.00323153	-0.058866	0.064065	0.0365762	-0.0350217	-0.176788	14365
Smad2	-0.0920029	-0.0949888	-0.0547107	0.166093	0.407857	0.33394	0.311387	-0.1009	-0.443313	17126
Tgfb1	0.448741	0.254366	-0.361063	-0.527686	-0.453321	0.0230891	0.0446205	0.471971	0.355549	21803
Fgf10	0.134287	0.0150962	0.0827003	0.0884078	-0.190352	-0.107555	-0.120974	0.0165324	0.155152	14165
Fgf9	-0.0890517	0.294261	-0.134173	0.0117772	-0.149332	-0.0362673	0.0306306	-0.078402	0.227017	14180
Fgf16	1.46627e-05	-0.130127	-0.0979464	0.0892619	-0.0216033	-0.00366457	0.0392571	-0.0110283	0.181529	80903
Fgfr2	0.823619	0.621103	0.322894	-0.0111704	-0.144851	-0.0991917	-0.116899	0.110311	-0.227127	14183
Wnt7b	0.0781565	-0.411634	-0.0747755	-0.138294	-0.378061	0.18911	0.0728912	-0.0656436	0.35136	22422
Wnt7b	0.497284	-0.16909	-0.146131	-0.246746	-0.238272	0.0894009	-0.0887268	0.12883	0.396675	22422
Tgfbr1	0.26225	-0.416079	0.032738	0.498212	0.00777292	-0.240757	-0.162576	-0.167204	-0.665045	21812
Tgfbr1	0.152352	0.130044	0.106499	-0.00136439	0.0917845	-0.16275	-0.142079	0.0450969	-0.56832	21812
Tgfbr1	0.354632	0.444247	0.0966457	-0.234655	-0.0227976	-0.159475	-0.179219	0.226281	0.164097	21812
Smad5	0	-1.66019	0.640501	0.569109	0.282997	0.184718	0.252079	-0.761561	-0.596496	17129
Fzd3	-0.178208	-0.385718	-0.0587587	0.15424	0.12825	0.256805	0.288328	-0.0855791	-0.685079	14365
Bmp5	0.144733	0.0897126	-0.00401862	-0.10048	-0.0963139	0.0943254	-0.0493826	-0.0388268	0.237873	12160
Bmp5	-0.0315807	0.0446093	-0.0834532	0.133994	0.0052104	-0.0459921	0.0685215	-0.00601912	0.0897051	12160
Fst	0.0400972	0.190712	0.0376994	-0.699977	-0.338851	-0.244696	-0.429244	0.390351	0.227471	14313
Kremen1	-0.648598	-1.5986	0.157791	0.576771	0.302259	0.327792	0.23961	-0.624953	-0.657139	84035
Wnt8b	-0.234425	0.00998664	-0.170516	0.171683	0.00306582	-0.0381005	0.130812	-0.138542	0.0157727	22423
Wnt8b	-0.115128	-0.139596	-0.207446	0.151956	-0.300615	0.0110146	-0.0677538	-0.158814	0.143826	22423
Wnt2b	-0.264206	0.0296927	0.0042402	0.262204	0.0411663	0.0312338	-0.0546303	-0.101301	0.108564	22414
Fgf17	0.0706463	0.0101683	0.0625801	0.0122253	0.051434	-0.00173076	0.090677	-0.124878	-0.102689	14171
Fgf20	-0.077606	0.158742	-0.165459	0.260796	0.0571241	0.0181926	0.0464656	-0.118928	0.141349	80857
Bmp10	-0.0745292	-0.00770092	0.0444479	0.222986	0.0914917	0.2155	-0.0645502	-0.173649	-0.13118	12154
Fgf11	0.0393474	0.00616527	-0.0271934	0.092035	0.0975609	-0.110895	0.000632763	-0.186884	0.12882	14166
Fgfr3	-0.372264	-0.447689	-0.231241	-0.0407689	0.118455	0.273781	0.305377	0.103665	-0.811805	14184
Pdgfra	0.735082	0.638636	0.091787	-0.154695	-0.756488	-0.416861	-0.484686	0.508688	0.120204	18595
Pdgfra	0.737586	0.930977	-0.0695168	-0.699834	-1.11841	-0.472746	-0.606776	0.660958	0.507886	18595
Tgfa	-0.827401	-0.942684	-0.145645	0.902642	0.647942	0.604419	0.707453	-0.371114	-0.699975	21802
Tgfa	-2.0267	-1.90708	-0.320718	0.126177	0.471618	0.34756	0.514034	0.068587	-1.64447	21802
Tgfbr2	0.044973	0.0361713	-0.0800147	0.15451	0.0136821	0.0105234	0.105039	-0.0299672	0.0436238	21813
Wnt3a	-0.435099	-0.488649	-0.110933	0.237706	0.0857468	0.122727	0.0107226	-0.60138	0.0258144	22416
Fgf23	-0.0299046	0.0459019	0.0192542	0.061782	0.0222542	-0.0696303	0.0510359	-0.0667873	0.105849	64654
Wnt8a	-0.116186	0.0101509	0.195149	-0.113027	-0.00612116	-0.00918166	0.0543733	-0.135083	0.0463688	20890
Fgf7	0.0421431	0.347793	0.692699	-0.104124	-0.4106	-0.44455	-0.405391	-0.0475871	0.277947	14178
Nog	0.15482	-0.101301	-0.18524	0.0698371	-0.0796986	-0.236337	0	0.290531	0.308729	18121
Smad4	-0.0502291	-0.193684	0.353083	-0.00794824	0.0588579	0.0407995	0.0239949	-0.000341415	-0.133109	17128
Smad4	0.0898318	-0.229353	0.182865	-0.1893	-0.0509386	-0.127412	-0.195179	0.0924965	0.117849	17128
Smad4	0.205984	-0.016417	-0.00691859	-0.167428	-0.0278721	-0.0576388	-0.00312901	0.231927	0.112006	17128
Wnt5b	0.335222	0.259012	0.238836	-0.107627	-0.0076828	-0.0492771	0.00510478	-0.130506	-0.00338364	22419
Ptch2	0.999951	0.745474	0.153814	0.122565	-0.00349665	-0.40942	-0.219407	-1.99387	-2.0049	19207
Smad6	-1.24077	-1.03375	0.108176	0.477338	0.507089	0.506363	0.359474	-0.381914	-1.95729	17130
Bmpr1b	-0.287496	0.0117822	-0.0304898	-0.0676173	0.03548	0.197566	0.00669241	-0.0371281	0.108207	12167
Bmp4	-0.381219	-0.31497	-0.00396919	0.0978721	0.0744381	0.117481	0.135988	0.165568	-0.710216	12159
Fgf21///LOC105242481	0.0307949	0.0269768	-0.0877568	-0.0307525	0.358325	0.328042	0.0747249	-0.116608	-0.106315	56636///105242481
Fgf3	-0.158756	-0.155581	-0.0104733	0.188422	0.0632253	0.111249	0.217016	-0.257482	-0.051167	14174
Fzd5	-0.245449	-0.563942	0.169323	0.209748	0.74443	0.379159	0.713227	-0.356122	-0.306116	14367
Wnt16	-0.153514	-0.028595	0.0571976	-0.0117194	0.028986	0.0542987	0.0896437	-0.245939	0.0112039	93735
Fzd1	-0.122457	-0.281555	-0.00615152	-0.0388339	0.041748	0.112585	0.103558	-0.0159931	-0.999705	14362
Sfrp5	0.226188	-0.161718	-0.363068	-0.00243616	-0.388234	-0.06135	0.119944	0.361034	0.447968	54612
Fgf1	0.0307009	0.167484	-0.67206	-0.597635	0.0504589	0.048011	0.0273724	0.360312	0.772522	14164
Tgfb2	0.0949419	0.0900214	-0.00414896	-0.692997	-0.674508	-0.0617677	-0.278983	0.571304	0.982522	21808
Psmd8	-0.323263	-0.38923	0.00937875	0.27912	0.356964	0.28392	0.274884	-0.128514	-0.241943	57296
Fzd8	0.0143144	-0.0228913	-0.22278	-0.140313	-0.0124207	0.130239	0.0756152	0.318459	0.0682093	14370
Wnt7a	0.0931633	0.203769	-0.0682168	0.031192	-0.00742674	0.233916	-0.0399818	-0.185281	0.158399	22421
Smad7	-0.721787	-0.668288	-0.253159	0.345992	0.674524	0.523598	0.499068	-0.0172259	-1.06203	17131
Psma7	-0.0667314	-0.0339127	0.330125	0.193823	0.232229	-0.0159416	0.0851641	-0.39189	-0.524492	26444
Psma7	-0.118694	-0.106206	0.329245	0.258469	0.332934	0.0403881	0.141969	-0.390894	-0.529001	26444
Bmp2	-0.807223	-0.732938	-0.234827	-0.171814	0.198705	0.284058	0.361015	0.586123	-0.265863	12156
Bambi	-2.26081	-2.20999	0.160124	0.597435	0.677504	0.356369	0.384896	-0.851596	-3.47525	68010
Tcf19	0.788521	0.822184	0.600686	0.280935	0.0402508	-0.237422	-0.240664	-1.10851	-0.90367	106795
Wls	-0.0854831	0	0.506052	0.376264	0.288451	-0.0198396	-0.117388	-0.55001	-0.530863	68151
Wls	-0.0405459	-0.00554132	0.335476	0.301164	0.0934963	-0.0723569	-0.0960574	-0.50806	-0.46215	68151
Fgfr1	0.458718	0.554187	-0.218854	-0.79712	-0.784919	-0.499757	-0.60075	0.794646	0.816551	14182
Tcf7l2	0.254931	0.143505	-0.0544085	-0.115322	-0.153082	-0.0655141	-0.0991814	0.332885	0.0743895	21416
Wnt1	-0.111986	-0.0314136	-0.0104314	0.0117784	0.0655441	0.0842558	0.0378106	-0.203043	0.182216	22408
Wif1	0.745984	0.190966	1.21189	0.340282	0.121724	-0.437522	-0.404779	-2.03396	-2.64401	24117
Tgfbr2	0.34591	-0.697549	-0.329733	-0.188631	-0.420533	-0.0112556	-0.162332	0.438068	0.510726	21813
Bmpr1a	-0.40852	-0.308767	-0.0138502	0.280026	0.409903	0.164726	0.232139	-0.0272503	-0.943213	12166
Bmpr1a	-0.133391	-0.0664682	-0.0256278	0.0366036	0.00913334	0.0151161	-0.00895405	0.0304829	-0.521235	12166
Bmpr1a	-0.290561	-0.230467	0.0181033	0.187627	0.195661	0.128901	0.119422	-0.0180737	-0.851864	12166
Bmpr1a	-0.280303	-0.134994	-0.0344311	0.146684	0.144807	0.130093	0.147401	-0.00254917	-0.754686	12166
Tgfbr3	0.392035	0.259697	-0.194383	-0.159414	-0.495222	-0.1304	-0.390644	0.642421	0.793525	21814
Fgfr3	-0.199703	-1.65182	0.163928	0.456019	0.606412	0.876801	0.873208	-0.843127	-1.66576	14184
Psmd4	-0.145504	-0.308723	0.119805	0.148918	0.226947	0.0518227	0.0794296	-0.220817	-0.320522	19185
Wnt9a	-0.152254	-0.148691	-0.0706935	0.133058	-0.0531659	0.221311	0.242964	-0.17472	0.110237	216795
Fgfr1	0.833701	-0.17618	0.100934	-0.348326	-0.491867	-0.202581	-0.275097	0.726911	0.623335	14182
Wnt10b	0.0987847	-0.0710182	0.172009	0.348492	0.107211	-0.0666409	-0.0943892	-0.451012	-0.625688	22410
Fgf5	-0.632994	-0.498171	0.0501877	0.820573	1.41582	1.38937	1.54452	-0.402379	-0.392675	14176
Bmp1	0.215893	0.49594	-0.2027	-0.430154	-0.574446	-0.0177851	-0.095386	0.35422	0.464008	12153
Pdgfd	0.0530715	0.795281	-0.330672	-0.254905	-0.244059	-0.301276	-0.14307	0.317663	0.768837	71785
Ski	0.453681	0.400254	-0.0653966	-0.243788	-0.216971	-0.0845792	-0.173395	0.209015	0.294037	20481
Tgfbr2	0.365746	0.748555	-0.357414	-0.571063	-0.7276	-0.157078	-0.281034	0.659431	1.06989	21813
Tcf7l2	-0.104136	-0.272989	0.0876497	-0.109432	0.0414014	0.0172067	0.233732	-0.13271	-0.0865688	21416
Bmp1	0.449853	0.0685589	-0.112899	-0.29574	-0.396166	0.0658854	-0.0328045	0.492378	0.0638539	12153
Bmp1	-0.0346262	-0.0873766	-0.15917	-0.00971397	0.190005	0.0922163	0.186127	0.17248	-0.103547	12153
Fzd9	-0.0654046	0.140208	-0.229384	0.0754519	-0.187545	-0.0703678	-0.17291	0.0407176	0.120584	14371
Shh	1.28009	0.4195	0.62069	0.155863	-0.0240464	-0.143359	-0.119891	-0.540652	-0.617002	20423
Fgf6	0.27439	0.177889	-0.126333	0.0105985	-0.19451	0.0186632	0.03933	-0.0206776	-0.0356476	14177
Fgfr4	0.664739	0.424981	0.00489211	-0.0635889	-0.0493665	0.0469818	-0.0345972	-0.084064	0.225629	14186
Fgfr4	0.0891709	-0.049309	-0.217939	0.0637724	-0.161105	-0.0366839	0.0863905	-0.161461	0.186149	14186
Fgfr4	-0.103209	0.213932	0.0195096	0.0461718	0.118055	0.0876803	-0.040019	-0.111054	0.167252	14186
Fgfr4	-0.0758896	0.00144601	-0.100404	0.0801334	-0.0281811	0.154516	0.0993652	-0.2124	0.00826073	14186
Ptch1	1.51021	1.507	0.604062	0.120699	0.0329447	-0.305368	-0.137321	-1.24185	-1.31291	19206
Tcf7l2	0.400169	0.245769	0.199169	-0.718984	-0.190536	-0.134676	-0.0789337	0.60658	-0.0519042	21416
Tcf7l2	0.505125	0.632075	-0.143168	-0.38778	-0.612994	-0.0284063	0.0154674	0.499708	-0.0532902	21416
Hbp1	-0.707014	-0.771465	-0.0211554	0.26954	0.202523	0.0943101	0.104484	0.078392	-0.474318	73389
Bmp7	-0.664571	-1.06038	-0.395559	0.402911	0.397972	0.451015	0.495873	-0.00773843	-1.36853	12162
Tcf7	0	0.251926	-0.178725	0.464278	0.418235	0.260989	0.147215	-0.460487	-1.22385	21414
Fgfr2	0.761086	0.808429	0.263286	-0.0786362	-0.217274	-0.192983	-0.236293	0.0524616	-0.0763896	14183
Bmp7	-0.140296	-0.00864029	-0.345881	0.0377099	0.0890684	0.0958926	0.180196	0.13875	-0.337759	12162
Fgf14	-0.0680248	-0.0322971	0.0498072	-0.0267719	0.0518994	-0.0887155	0.0872219	-0.0141786	0.0897734	14169
Tcf7l1	0.0877228	0.287446	-0.30179	-0.270211	-0.115741	0.00992775	-0.107862	0.0538165	0.073404	21415
Wnt5a	-0.145182	-0.149168	0.252076	0.225683	0.300112	0.0263151	0.100445	-1.5093	-2.22211	22418
Pdgfrb	0.218664	0.252871	-0.315301	-1.18622	-1.0786	-0.310493	-0.798015	0.934833	1.13083	18596
Wls	-0.108199	-0.0199962	0.515179	0.534512	0.366164	0.0607783	0.105399	-0.340896	-0.3576	68151
Tgfbi	0.363426	0.624162	-0.207777	-1.31344	-1.53625	-0.485547	-0.691095	0.631674	1.26197	21810
Sfrp1	0.0541654	-0.147592	0.326035	0.0424922	0.0236321	-0.110474	-0.00123787	-0.33952	0.100596	20377
Wnt5b	0.763285	0.651642	0.397332	-0.0163903	-0.0235267	-0.126646	-0.0407858	0.186545	-0.182948	22419
Fgf11	0.344839	0.489419	-0.306591	-0.467909	-0.415153	-0.202441	-0.462812	0.283903	0.364677	14166
Fgf3	-0.107038	-0.190853	-0.0800118	0.217609	0.293532	0.321228	0.3758	-0.0952586	-0.21129	14174
Gli2	1.00073	0.872241	-0.0197166	-0.420088	-0.281879	0.0518678	-0.0668354	0.405631	-1.10544	14633
Tgfbi	0.540194	0.672754	-0.398341	-1.24449	-1.38397	-0.304024	-0.69865	0.753175	1.43445	21810
Sfrp2	0.856649	1.54522	-0.707848	-0.760624	-1.70178	-0.914706	-0.868829	0.236249	1.32335	20319
Smad1	-0.229163	-0.0785041	0.0188026	-0.0906439	0.0461321	0.0974271	0.0995722	0.141958	-0.263954	17125
Sfrp1	0.0158806	-0.484182	0.675499	0.202247	0.239081	-0.244885	-0.0283968	-0.504302	-1.0024	20377
Wisp1	0.82481	0.870131	0.448847	-0.0405318	-0.220719	0.00515445	-0.0386689	-0.256317	-0.0832739	22402
Wisp1	1.39642	1.38101	0.651347	-0.0933679	-0.272565	0.00153764	-0.26404	-0.431614	-0.228214	22402
Fzd6	-0.617003	-0.819723	-0.155328	0.092706	0.238442	0.0827716	0.0236363	0.199462	-1.1785	14368
Wnt5a	-0.395025	-0.352932	0.719435	0.38969	0.318046	0.0479007	0.242592	-1.40246	-2.20652	22418
Gli1	1.68373	0.920406	0.647663	0.16006	0.0836387	-0.264025	-0.0969322	-1.39361	-1.4085	14632
Pdgfa	1.06359	1.06106	0.166379	-0.292853	-0.240873	-0.00466665	-0.267916	0.102974	0.0728663	18590
Rspo1	1.32487	1.48486	0.032152	-0.286937	-0.640792	-0.257324	-0.464534	0.279606	-0.0965605	192199
Sostdc1	1.33727	1.15523	0.306888	-0.20819	-0.128844	-0.341674	-0.427571	0.0549943	0.0337324	66042
Pdgfc	0.149658	0.577188	-0.442782	-0.514597	-0.437131	-0.133364	0.0524616	1.23719	1.65051	54635
Fzd4	0.307722	-0.225221	0.187559	0.127709	-0.254457	-0.273104	-0.408932	0.429289	0.584813	14366
Wnt2	0.151728	0.677632	-0.478115	-0.157992	-0.194891	-0.212177	0.0553317	0.00765816	1.08473	22413
Fgf18	-0.296285	0.410162	-0.322984	-0.193895	-0.0353975	0.316931	-0.127805	1.40718	1.6316	14172
Fgf4	0.0842174	0.0720664	-0.0464537	0.0178494	-0.00412512	-0.109837	-0.0727172	0.190054	0.0915691	14175
Fzd3	-0.571137	-0.520255	-0.13155	0.261405	0.332312	0.426861	0.293464	-0.089997	-1.11884	14365
Fgf2	0.0892283	-0.0560069	0.109825	0.0852323	0.0817316	0.00956758	-0.00879669	0.0467069	-0.165265	14173
Bmp8a	-2.07911	-1.76379	0.0463977	0.515624	0.382756	0.352169	0.328594	-0.462453	-2.11581	12163
Fgf14	-0.0397306	0.0521185	-0.203352	-0.00709534	0.0610075	-0.00309277	0.0550718	0.00263023	0.0490952	14169
Fzd7	0.466415	-0.21291	0.102357	0.0123177	-0.0063076	0.0131224	-0.0919728	-0.0465619	-0.243985	14369
Fzd7	0.501899	0.54482	0.154687	-0.409643	-0.162138	-0.0602242	-0.325399	0.232877	-0.0204144	14369
Tcf7l1	0.469384	0.26738	0.0773932	-0.353736	-0.0946407	0.00515652	-0.149328	0.401366	0.0212765	21415
Fzd3	-0.428586	-0.271353	-0.103865	0.322926	0.304387	0.256518	0.118023	-0.0263697	-0.637651	14365
Fgf22	-0.602446	-0.306412	-0.211212	0.280493	0.375575	0.259044	0.229732	0.0776658	-0.396648	67112
Bmp15	0.135401	-0.0294154	-0.0589477	0.258501	0.217345	-0.000659943	0.162757	-0.194338	-0.0727909	12155
Smad9	0.0340753	-0.08049	-0.110128	0.0522825	0.0521398	0.114036	0.038229	-0.0864447	-0.0817033	55994
Fgf4	-0.0592458	-0.133777	-0.150093	0.253706	0.121442	0.127684	0.189211	-0.0754732	0.00799084	14175
Bmp8b	0.103423	0.160572	-0.098851	-0.105023	0.0150564	-0.00265686	0.203171	-0.158558	0.176492	12164
Pdgfb	0.793304	0.294898	-0.0211527	-0.182657	-0.0536289	-0.229727	-0.254711	0.297441	0.497976	18591
Pdgfb	0.910985	0.754271	-0.146213	-0.516103	-0.49761	-0.220099	-0.525009	0.205792	0.831308	18591
Tgfa	-0.651005	-0.537255	0.0257018	0.587035	0.446326	0.323128	0.458647	-0.247894	-0.593179	21802
Ncoa2	-0.500376	-0.806803	0.00366418	0.423584	0.267107	0.292219	0.40892	-0.176133	-0.502799	17978
Tcf7	-0.160412	-2.38419e-07	-0.117973	0.474188	0.419322	0.292391	0.193752	-0.305246	-0.601826	21414
Smad3	0.0929136	-0.824229	-0.140076	0.156993	0.124604	0.136911	0.190532	-0.151674	-0.279755	17127
Smad3	0.350327	-0.234942	-0.1228	-0.0197474	-0.0415473	0.13227	0.0843773	0.031009	-0.283888	17127
Gli3	-0.2029	-0.238959	0.311017	0.197728	0.0749407	-0.0611676	0.0954659	-0.632396	-0.766587	14634
Bmp6	-0.602071	-0.532559	-0.126434	0.245788	0.308492	0.302886	0.353751	-0.150146	-0.229796	12161
Wnt3	-0.0337057	-0.182918	-0.302709	0.0526756	0.200838	0.134908	0.240472	-0.145034	0.13558	22415
Wnt11	-0.572447	-0.64667	0.0983051	0.39633	0.637506	0.426891	0.39397	-0.476757	-1.29397	22411
Wnt4	0.0226717	0.0906477	-0.123149	0.170998	0.147835	0.115274	0.0884023	-0.2765	-0.502482	22417
Ptch1	1.03136	0.265285	0.345762	0.308415	0.17847	-0.15141	2.38419e-07	-0.913667	-0.788563	19206
Fgf1	-0.173424	0.107318	-0.677794	-0.235876	0.217459	0.214184	0.165563	0.209143	0.47745	14164
Tgfb2	0.739519	0.674384	-0.478847	-1.17875	-0.982163	-0.35626	-0.45119	0.896533	1.28354	21808
Tgfb2	0.619016	0.319408	-0.210769	-0.559533	-0.845202	-0.362825	-0.429254	0.572367	1.16515	21808
Sfrp4	0.495696	1.61904	-0.469246	-0.311473	-1.02751	-0.517108	-0.063447	0.101144	1.42884	20379
Fgf12	0.0725663	0.00386739	-0.104197	0.0350709	-0.0702314	-0.0457673	-0.059103	-0.112549	0.0760339	14167
Wnt9b	0.0565982	-0.0948334	0.0289029	0.0174079	0.0155931	0.0912682	-0.0164812	-0.107639	0.061094	22412
Psmd4	-0.0241516	-0.240103	0.132809	0.39284	0.212767	0.200551	0.255999	-0.190997	-0.157526	19185
Bmpr1a	-0.180296	0.0464663	-0.0935899	0.0343318	0.159883	-0.0203408	0.0315161	0.141586	-0.0936494	12166
Smad5	-0.146078	-0.560848	0.437032	0.556991	0.58486	0.153934	0.336725	-0.544277	-1.04066	17129
Fgf8	-0.117508	-0.0802846	-0.173636	0.273263	0.000881195	0.0770331	0.044708	-0.0211979	-0.072217	14179
Fgfrl1	0.219569	0.0359247	-0.352447	-0.054049	-0.156652	-0.144581	-0.362708	0.273814	0.280542	116701
Prickle1	-0.221752	-0.141333	0.203758	0.251978	0.196801	0.130046	0.184626	-0.723628	-0.706103	106042
Rspo2	0.220362	0.446418	1.08741	0.59055	0.077724	-0.296289	-0.00502372	-0.761385	-0.305194	239405
Fgf17	0.0545359	0.0250477	-0.0901158	0.0802085	0.10546	-0.0464632	-0.00616705	-0.0780488	0.0380034	14171
Tgfbi	0.452865	0.672271	-0.332823	-1.50961	-1.78387	-0.583836	-0.755655	0.614066	1.3433	21810
Gli2	1.00125	0.959665	0.208948	-0.293603	-0.194158	-0.0377779	-0.0475626	0.187656	-1.11324	14633
Sfrp1	0.191765	-0.0353732	0.394129	0.220359	0.196694	-0.321669	-0.106263	-0.297534	-0.903575	20377
Sostdc1	1.01656	1.08157	0.58039	-0.121011	-0.00755978	-0.27309	-0.48824	-0.0780973	-0.259426	66042
Fgf22	-2.2468	-1.98015	-0.248012	0.498027	0.623706	0.524522	0.527429	-0.170222	-1.79651	67112
Hbp1	-0.565726	-0.534667	-0.0361582	0.092034	0.048315	0.0656401	-0.0284462	0.2703	-0.0401077	73389
Wnt10a	-0.0983522	-0.175654	0.117571	0.150693	0.117147	0.0893288	0.0799994	-0.533394	-0.182544	22409
Bmp15	0.0994649	0.0617815	-0.0204433	-0.00765975	-0.0717268	-0.0731636	-0.00853884	-0.0128211	-0.0173528	12155
Bmp15	0.0324522	0.000759482	-0.0627895	0.18662	0.151221	-0.0166103	-0.0230364	-0.0821826	0.0984308	12155
Sfrp1	0.137222	0.174349	0.43604	0.107974	0.156847	-0.253846	-0.146618	-0.285411	-0.473163	20377
Ski	0.344569	0.134566	-0.130618	-0.229841	-0.208723	-0.0330747	-0.123777	0.255616	0.395282	20481
Bmper	0.0284958	0.238907	0.295649	0.0847672	0.161272	-0.0607489	-0.205539	-0.00411256	-0.347385	73230
Ncoa2	-0.182819	-0.240407	0.0614977	0.111204	0.153195	0.0185644	0.0248594	-0.165316	0.10961	17978
Smad5	0.393086	0.0616078	0.533552	0.119088	0.122884	-0.0494099	-0.06919	-0.131583	-0.240116	17129
Tgfbr3	0.421784	0.574021	-0.0284691	-0.30884	-0.816248	-0.214583	-0.489966	0.623106	1.03342	21814
Nkd2	-0.650727	-0.323521	0.117064	0.264017	0.278046	0.183763	0.0958576	-1.1571	-1.2421	72293
Bmpr2	-0.0273089	0.0446458	0.131675	-0.0282141	-0.0119562	-0.0167262	-0.0838428	0.145277	-0.0390113	12168
Fst	0.305257	0.267173	-0.196675	-0.973354	-0.560529	-0.432542	-0.560736	0.485298	0.496773	14313
Fzd4	0.343841	0.667601	-0.111477	-0.247731	-0.389509	-0.321524	-0.347411	0.268154	0.923261	14366
Fzd3	-0.113446	0.00377178	0.163135	0.0891848	0.31531	0.0110588	-0.0340061	0.109981	-0.744695	14365
Ncoa2	-0.196788	-0.144137	0.145679	-0.132806	0.038866	0.0592353	0.100592	0.229984	-0.0931088	17978
Ncoa2	-0.585625	-0.601681	-0.111469	0.109522	0.374721	0.267332	0.181051	-0.0242686	-0.584381	17978
Kremen1	0.0290189	0.0469723	-0.0399214	-0.135984	-0.234586	0.0136747	-0.0380816	0.0208384	0.0807304	84035
Wnt6	0.433263	0.333756	-0.0326106	-0.156877	-0.0855627	-0.00857147	-0.275616	-0.122797	0.065996	22420
Sfrp5	0.149095	0.0505402	-0.34287	-0.266965	-0.201752	-0.026679	-0.0640347	0.435714	0.707326	54612
Fgf12	0.108803	-0.098886	-0.0679732	-0.00938678	0.0464866	0.0161542	0.262478	-0.185839	-0.0200821	14167
Fgfr1	0.313843	0.448384	-0.207106	-0.446827	-0.156047	-0.208386	-0.108978	0.57073	0.537554	14182
Shh	1.29637	1.0909	0.933238	0.212704	-0.0786123	-0.526548	-0.313474	-1.70881	-2.79334	20423
Wnt9a	-0.307715	-0.106148	-0.156442	-0.0152728	0.114493	0.244052	0.0649359	0.844387	0.0544764	216795
Fzd1	-0.0328779	0.0574837	0.0480051	-0.0878941	-0.00464439	0.138776	0.115223	0.0774237	-0.497111	14362
Bmpr1b	-0.406389	-0.27768	-0.679548	-0.214331	0.555949	0.247104	0.458637	1.03829	-0.129055	12167
Wnt5a	0.00289011	-0.0255344	0.265454	0.10566	0.363147	-0.17996	0.0319591	-1.37699	-2.16475	22418
Fzd3	-0.0883421	-0.07347	-0.00376972	0.0455483	-0.0378246	0.133104	0.116804	-0.252472	0.0479736	14365
Tgfb2	0.702486	0.567479	-0.378635	-0.460309	-0.559917	-0.0487366	-0.467179	0.568815	0.979011	21808
Fgf7	-0.0461853	0.3308	0.504409	-0.620329	-0.810885	-0.925074	-0.914183	0.124029	0.493993	14178
Fgf9	0.0562894	0.267343	-0.163245	-0.327128	-0.238706	-0.127141	-0.156538	0.178654	0.487792	14180
Fgf5	-1.40529	-0.94265	0.175605	1.4949	2.6811	2.61824	2.78239	-0.34419	-1.51015	14176
Pdgfra	0.206804	0.459882	-0.23421	-0.252692	-0.751769	-0.252215	-0.327039	0.522849	0.403552	18595
Fzd10	-0.0831739	0.144855	0.0763192	0.0346379	-0.00167608	0.0169497	0.142144	-0.0990065	-0.175757	93897
Fgf12	0.0741735	-0.00646698	-0.0909615	-0.0362963	0.0621917	-0.00110245	-0.0210034	-0.00479341	-0.00028197	14167
Bmp8b	-0.0337925	-0.118772	-0.0792554	0.199165	-0.0640883	0.0382371	0.0296719	-0.217019	-0.00626723	12164
Fgf1	-0.531979	-0.552284	-0.355145	-0.18907	0.145677	0.175797	0.109863	-0.0313427	0.142237	14164
Wnt8b	0.0162854	-0.111014	0.0784606	0.305034	0.119341	0.116066	-0.122381	-0.0855954	-0.0738174	22423
Bmpr2	-0.237951	-0.0667758	0.0177786	0.066222	0.00844192	-0.0551437	0.0300875	-0.00204086	-0.0355072	12168
Wnt4	0.235119	0.362499	-0.156171	0.0693432	0.241996	0.094231	0.0946674	-0.211807	-0.131347	22417
Fgf3	-0.0374172	-0.0625119	-0.066312	0.0812524	-0.0241666	0.0654736	0.129622	-0.0683664	-0.00202274	14174
Smad2	0.01003	0.00621414	0.0366424	-0.0312103	0.147332	-0.066493	0.0111194	-0.00607443	-0.0925174	17126
Prickle1	-0.103852	-0.0252122	0.042736	0.117746	-0.0829976	0.0815466	0.166974	-0.253337	-0.107213	106042
Fgf11	-0.00771344	0.0472146	0.0802244	0.109785	-0.165029	0.104535	-0.0966313	-0.0685898	-0.0371791	14166
Rspo3	-0.0638984	0.0852845	-0.119193	0.293009	0.010035	-0.0322264	0.0702474	-0.169384	-0.0607494	72780
Wnt9b	-0.160849	0.0203385	-0.0463001	0.176195	0.184209	0.0852391	0.00178146	-0.123295	0.022343	22412
Fgfr2	-0.111322	-0.306623	0.222437	0.316747	-0.000920296	-0.0999606	0.00523519	-0.0940712	-0.137343	14183
Bmpr1b	-0.290013	0.0557246	-0.308536	-0.0133073	0.212909	0.0882499	0.054763	0.18667	-0.00498096	12167
Smad7	-0.432067	-0.612992	0.0822752	0.124241	0.251173	0.2965	0.224004	-0.0846508	-1.26148	17131
Tcf19	-0.034936	0.031088	-0.0942045	0.268811	0.225686	0.0546689	0.196845	-0.111398	-0.120228	106795
Prickle1	-0.10448	-0.221884	-0.039735	0.354587	0.053278	0.216552	0.232132	-0.141033	-0.0148109	106042
Bmpr1a	-0.0229726	-0.0254505	-0.0125796	0.0951762	0.186036	-0.0826356	-0.231987	-0.110495	0.111338	12166
Hbp1	-0.362844	-0.376365	0.00474898	0.346587	0.443726	0.0848085	0.0912335	0.192058	-0.529041	73389
Ncoa2	-0.464076	-0.484833	0.379419	0.100932	0.13742	0.134239	0.239697	-0.191771	-0.267604	17978
Wnt7a	0.0359685	0.0830059	-0.0455667	0.0691194	-0.0856557	0.066243	-0.0234294	-0.205317	0.175277	22421
Fgfrl1	0.102124	0.0365419	-0.306036	0.0229305	-0.130995	-0.0322593	-0.200295	0.1528	0.212757	116701
Rspo4	-0.0741062	-0.284749	-0.223695	0.151087	0.381759	0.22024	0.143253	-0.114831	-0.188808	228770
Smad3	0.424392	0.361336	-0.240656	-0.315015	-0.047884	0.0218751	-0.0263176	0.212293	-0.026269	17127
Gli3	0.143686	0.156886	0.494528	0.144192	0.123917	-0.116983	-0.106926	-0.538685	-0.858472	14634
Fzd5	-0.517892	-0.731546	0.048782	0.2621	0.659641	0.627695	0.599296	-0.210124	-1.8317	14367
Rspo3	1.05156	1.31765	0.382112	-0.230973	0.19063	-0.688004	-0.585125	-0.736768	0.0927456	72780
Fzd10	0.0270476	-0.238536	0.162601	0.155813	0.0383434	-0.0467517	0.0337691	-0.764099	-0.321122	93897
Bmp5	0.0941711	0.160991	-0.21467	-0.0442416	0.0997553	-0.185665	-0.282624	0.181877	0.190242	12160
Gli3	-0.0154023	0	0.736027	0.35712	0.243691	-0.0141503	0.112462	-0.309753	-0.419103	14634
Pdgfd	0.250362	1.09259	-0.336435	-0.391042	-0.370358	-0.27492	-0.158872	0.846537	1.42635	71785
Fgf2	0.424059	0.609194	0.0857733	-0.10907	-0.496315	-0.2993	-0.242846	0.125557	0.648079	14173
Ptch2	0.585614	0.393243	0.0120567	0.0833467	0.135404	-0.209741	-0.149375	-0.959663	-0.502537	19207
Nkd2	-0.286495	-0.144638	0.106447	0.178597	0.121946	0.104197	0.242131	-0.172873	-0.195304	72293
Wls	-0.078424	0.0290275	-0.045978	0.126844	-0.00837898	0.0894027	-0.135216	0.00968027	0.187439	68151
Wnt7a	0.091918	0.0989919	-0.0115018	0.0815132	0.0819469	-0.0491493	0.0576611	-0.083444	0.144718	22421
Fgf14	-0.00966668	0.00205481	0.0129107	-0.118561	0.11409	-0.0175441	0.0589468	-0.184896	0.0490311	14169
Smad1	-0.228521	-0.446231	0.303325	0.00486946	0.139092	0.113665	-0.0308652	0.08354	-0.399692	17125
